# Supplementary material for: Effective Inhibition of Invasive Pulmonary Aspergillosis by Silver Nanoparticles Biosynthesized with Artemisia sieberi Leaf Extract
Source: Nanomaterials (Basel). 2021 Dec 25;12(1):51. doi: 10.3390/nano12010051 (PMC8746907; doi:10.3390/nano12010051)
Supplement: Supplementary file 1 [file nanomaterials-12-00051-s001.zip]

Archive with 1 entries (1 files):
- nanomaterials-1510353-supplementary.pdf
